# Supplementary material for: Efficacy and safety of first-line therapy in patients with HER2-positive advanced breast cancer: a network meta-analysis of randomized controlled trials
Source: J Cancer Res Clin Oncol. 2024 Jan 20;150(1):21. doi: 10.1007/s00432-023-05530-3 (PMC10799814; doi:10.1007/s00432-023-05530-3)
Supplement: Supplementary file 2 — Supplementary file2 (XLSX 21 kb) [file 432_2023_5530_MOESM2_ESM.xlsx]

## Sheet: Sheet1
NO	Artical name	Author	Year	Treatment(t)	HR	Trial Type	Tumor Stage	patients(n)	ORR	OS	HazR	PFS	HazR	≥3 AEs of analyzed participant	≥3 AEs
1		Xavier Pivot	2023	SB3 +chemotherapy	positive + negative	RCT,III期	EBC/LABC	267		5年OS 92.5%	0.61(0.36-1.05)
				H+chemotherapy				271		5年OS 85.4%
2	neosphere	Luca Gianni	2016	docetaxel + H	positive + negative	RCT,II期	EBC/LABC	107				5年81%		107	87
				docetaxel + HP				107				5年86%	0.69(0.34-1.40) (BvsA)	107	78
				HP				107				5年73%	1·25 (0.68-2.30) (CvsA)	108	65
				docetaxel + p				96				5年73%	2.05(1.07-3.93) (DvsB)	94	47
3		Guan, Z.	2013	lapatinib + paclitaxel	positive + negative	RCT,III期	MBC	222	153	27.8m	0.74(0.58-0.94)	9.7m	0.52(0.42-0.64)	222	66
				paclitaxel				222	111	20.5m		6.5m		221	31
4	averel	Luca Gianni	2013	docetaxel + H + bevacizumab	positive + negative	RCT,III期	LR/MBC	216	160		1.01(0.74-1.38)	16.8m	0.72(0.54-0.94)	215	147
				docetaxel + H				208	145			13.9m		206	130
5	Heritage	Hope S. Rugo	2021	Ogivri + taxane	positive + negative	RCT,III期	MBC	230	160	35m	0.87(0.67-1.14)	0.443	0.97(0.74-1.28)	179	23
				H + taxane				228	146	30.2m		0.447		164	31
6	BOLERO-1	Sara A Hurvitz	2015	everolimus + H + paclitaxel	positive + negative	RCT,III期	LABC/MBC	480				14.95m	0.89(0.73-1.08)	472	100
				H + paclitaxel				239				14.49m		238	25
7	CLEOPATRA	Swain, S. M.	2020	docetaxel + H + P	positive + negative	RCT,III期	MBC	402	275/343	57.1m	0·69(0.58-0.82)	18.7m	0.69(0.59-0.81)	408	200
				docetaxel + H				406	233/336	40.8m		12.4m		396	183
8		Binghe Xu	2021	HLX02 + docetaxel	positive + negative	RCT,III期	MBC	324	231			11.7m	0.83(0.67-1.03)	324	278
				H + docetaxel				325	232			10.6m		325	281
9	PUFFIN	Binghe Xu	2022	docetaxel + H + P	positive + negative	RCT,III期	LR/MBC	122			0.68(0.45-1.03)	16.5m	0.60(0.45-0.81)	122	90
				docetaxel + H				120				12.5m		120	83
10	M77001	Marty M	2005	docetaxel + H	positive + negative	RCT,II期	MBC	94	61	31.2m				92	62
				docetaxel				94	34	22.7m				94	52
11	PERTAIN	Grazia Arpino	2023	docetaxe/paclitaxl +AI+H+P	positive	RCT,II期	LABC/MBC	129		60.2m	1.05(0.73-1.52)	20.6m	0.67(0.5-0.89)	127	72
				docetaxe/paclitaxl +AI+H				129		57.2m		15.8m		124	51
12	PHILA	Xu, B.	2022	Pyrotinib+H+docetaxel	positive + negative	RCT,III期	MBC	297	262			33m	0.35(0.27‐0.46)	297	267
				H+docetaxel				293	213			10.4m		293	224
13	electra	Huober, J.	2010	letrozole	positive	RCT,III期	LABC/MBC	31	4			3.3m	0.67 (0.35-1.29)
				letrozole+H				26	7			14.1m
				letrozole(HER2阴性)				35
14		Rubi K. Li	2022	PF-05280014 +paclitaxel	positive + negative	RCT,III期	MBC	352	220		0.929(0.66-1.32)	12.16m	1.00 (0.80-1.26)	352	144
				H+paclitaxel				355	236			12.06m		355	153
15	MARIANNE	Edith A Perez	2019	H + taxane	positive + negative	RCT,III期	ABC	365	248	50.9m	0.93(0.73-1.20) (B vs A)	13.7m	0.87(0.69-1.08) (CvsA)	353	197
				T-DM1				367	219	53.7m	0.86(0.67-1.11) (C vs A)	14.1m	0.91(0.73-1.13) (Bvs A)	361	170
				T-DM1 + pertuzumab				363	233	51.8m	1.00(0.78-1.28) (C vs B)	15.2m	0.91(0.73-1.13) (CvsB)	366	178
16	BCIRG 007	Valero, V.	2011	H+docetaxel	positive + negative	RCT,III期	MBC	131	94	37.1m	1.015(0.76-1.36)			131
				H+Cb+docetaxel				131	94	37.4m				131
17	NEfERT-T	Ahmad Awada	2016	Neratinib + Paclitaxel	positive + negative	RCT,III期	MBC	242	181			12.9m	1.02(0.81-1.27)	240	156
				H + Paclitaxel				237	184			12.9m		234	121
18	MA.31	Karen A. Gelmon	2015	lapatinib +taxane	positive + negative	RCT,III期	MBC	326	139/257		1.47(1.03-2.09)	9.1m	1.48(1.20-1.83)	322
				Trastuzumab + taxane				326	148/270			13.6m		325
19	PEONY	Zhimin Shao	2020	docetaxel + H + P	positive + negative	RCT,III期	EBC/LABC	219	194					218	106
				docetaxel + H				110	86					110	46
20		Baselga, J.	2014	Nonpegylated liposomal doxorubicin + trastuzumab + paclitaxel	positive + negative	RCT,III期	MBC	181		33.6m	0.79(0.610-.031)	16.1m	0.837(0.65-1.08)	179	159
				trastuzumab + paclitaxel				183		28.9m		14.5m		181	101
21		Wardley, A. M.	2010	trastuzumab + docetaxel + capecitabine	positive + negative	RCT,II期	ABC	112	79			17.9m	0.72(0.53-0.99)	112	87
				trastuzumab + docetaxel				110	80			12.8m		110	76
22		Gasparini, G.	2007	weekly paclitaxel	positive + negative	RCT,II期	ABC	60	45					60	4
				weekly paclitaxel + H				63	34					63	8
23		Robert, N.	2006	H+Cb+paclitaxel	positive + negative	RCT,III期	MBC	98	51	35.7m	0.9(0.88-0.92)	10.7m	0.66(0.59-0.73)	98	56
				H+paclitaxel				98	35	32.2m		7.1m		97	26
24	TDM4450g	Perez, E. A.	2014	H+ docetaxel	positive + negative	RCT,II期	LABC/MBC	70	41			9.2m	0.59(0.36-0.97)
				T-DM1				67	43			14.2m
25	H0648g	DENNIS J. SLAMON	2001	H + paclitaxel	positive + negative	RCT,III期	MBC	92	38/92	22.1m	0.80(0.56-1.11)
				paclitaxel				96	16/96	18.4m
				H + AC				143	80/143	26.8m	0.82(0.61-1.09)
				AC				138	58/138	21.4m
26	SYSUCC002	Xin Hua	2022	H+endocrine therapy	positive	RCT,III期	MBC	196	73	33.9m	0.82(0.65-1.04)	19.2m	0.88(0.71-1.09)	196	6
				H+chemotherapy				196	84	32.5m		14.8m		196	100
27	TANDEM	Bella Kaufman	2009	H+anastrozole	positive	RCT,III期	MBC	103	15/74	28.5m		4.8m	0.63(0.47-0.84)	103	24
				anastrozole				104	5/73	23.9m		2.4m		104	16
28		Stephen Johnston	2009	lapatinib + letrozole	positive	RCT,III期	ABC	111	31	33.3m	0.74(0.5-1.1)	11.9m	0.86(0.76-0.98)	111	60
				letrozole				108	16	32.3m		10.8m		108	6
Abbreviations: HR: Hormone receptor; ORR: Objective response rate; PFS: progression free survival; OS: Overall survival; HazR: Hazard rate; ≥3 AEs: adverse events greater than or equal to level 3; H: trastuzumab; P: pertuzumab; RCT: randomized controlled trials; EBC: early breast caner; LR: local recurrence; LABC: local advanced breast cancer; ABC: advanced breast cancer; MBC: metastatic breast c…
